# Supplementary material for: Interaction of a Porphyrin Aluminum Metal–Organic Framework with Volatile Organic Sulfur Compound Diethyl Sulfide Studied via In Situ and Ex Situ Experiments and DFT Computations
Source: Nanomaterials (Basel). 2023 Nov 8;13(22):2916. doi: 10.3390/nano13222916 (PMC10675828; doi:10.3390/nano13222916)
Supplement: Supplementary file 1 [file nanomaterials-13-02916-s001.zip]

Archive with 1 entries (1 files):
- nanomaterials-2664403-supplementary.pdf
